# Supplementary material for: Open Hardware in Science: The Benefits of Open Electronics
Source: Integr Comp Biol. 2022 May 20;62(4):1061–75. doi: 10.1093/icb/icac043 (PMC9617215; doi:10.1093/icb/icac043)
Supplement: icac043_Supplemental_Files [file icac043_supplemental_files.zip]

Archive with 2 entries (2 files):
- icb-2022-0062-File009.zip
- icb-2022-0062-File010.zip
